# Supplementary material for: Frequency and Management of Accidental Incidents in Orthodontics
Source: Children (Basel). 2022 Nov 23;9(12):1801. doi: 10.3390/children9121801 (PMC9777126; doi:10.3390/children9121801)
Supplement: Supplementary file 1 [file children-09-01801-s001.zip]

Archive with 1 entries (1 files):
- children-1994089-supplementary.pdf
